# Supplementary material for: Modularity of the hydrophobic core and evolution of functional diversity in fold A glycosyltransferases
Source: J Biol Chem. 2022 Jun 30;298(8):102212. doi: 10.1016/j.jbc.2022.102212 (PMC9364030; doi:10.1016/j.jbc.2022.102212)
Supplement: Supp File 156-183_dist [file mmc2.xlsx]

## Sheet: only_183
family	mechanism	pdb	res1	resn1	atom1	res2	resn2	atom2	distance	position
GT43	Inverting	1fgg_A	LEU	284	CD2	VAL	258	CG2	4.74173	156
GT7	Inverting	1fgx_A	ILE	321	CG2	LEU	296	CD2	5.82173	156
GT13	Inverting	1fo8_A	MET	294	CE	LEU	273	CD1	6.07322	156
GT2-Class1	Inverting	1h7l_A	PHE	194	CZ	HIS	164	NE2	3.99097	156
GT7	Inverting	1nmm_B	ILE	321	CG2	LEU	296	CD1	5.22758	156
GT7	Inverting	1pzt_A	ILE	321	CG2	LEU	296	CD2	5.49468	156
GT7	Inverting	1tvy_A	ILE	321	CG2	LEU	296	CD1	5.23595	156
GT43	Inverting	1v82_A	LEU	287	CD2	VAL	260	CG2	5.32604	156
GT7	Inverting	1yro_B	ILE	321	CG2	LEU	296	CD1	5.40835	156
GT7	Inverting	2ae7_A	ILE	317	CG2	LEU	292	CD2	5.26132	156
GT43	Inverting	2d0j_A	PHE	276	CE2	VAL	249	CG2	4.28482	156
GT7	Inverting	2fyd_B	ILE	321	CG2	LEU	296	CD1	5.47253	156
GT14	Inverting	2gak_A	TRP	323	CE3	VAL	291	CG1	6.27329	156
GT31-Fringe	Inverting	2j0a_A	VAL	235	CG1	ILE	203	CD1	3.69762	156
GT2-CHS	Inverting	2z86_A	PHE	365	CE2	PHE	340	CZ	3.6887	156
GT2-CHS	Inverting	2z86_A	PHE	365	CE2	PHE	340	CZ	3.6887	156
GT7	Inverting	3lw6_A	PHE	214	CE2	VAL	189	CG2	4.20345	156
GT14	Inverting	3otk_A	TRP	323	CE3	VAL	291	CG1	6.41714	156
GT2-CeS	Inverting	4hg6_A	THR	346	OG1	LEU	324	CD1	6.87385	156
GT7	Inverting	4irp_A	PHE	231	CZ	LEU	206	CD2	3.56509	156
GT7	Inverting	4l41_C	ILE	317	CG2	LEU	292	CD2	5.13578	156
GT7	Inverting	4lw3_A	PHE	214	CE2	VAL	189	CG2	4.26185	156
GT2-DPs	Inverting	5eke_A	GLY	181	C	MET	161	SD	11.4598	156
GT13	Inverting	5ggf_A	MET	479	CE	LEU	453	CD1	4.96806	156
GT2-DPs	Inverting	5mlz_A	ILE	183	CD1	LEU	162	CD2	3.65055	156
GT16	Inverting	5vcm_A	LEU	350	CD1	LEU	323	CD2	6.69349	156
GT14	Inverting	6ej7_A	PHE	532	CD1	LEU	498	CD1	3.9851	156
GT7	Inverting	6fwt_A	ILE	317	CG2	LEU	292	CD1	5.10224	156
GT2-Class1	Inverting	6h1j_A	PHE	184	CE1	PHE	160	CE2	3.94377	156
GT6	Retaining	1fg5_N	LEU	239	CD1	GLY	205	N	10.1301	156
GT8-LpsGlt	Retaining	1g9r_A	LEU	192	CD1	ILE	159	CD1	6.66442	156
GT8-Glycogenin	Retaining	1ll0_A	LEU	165	O	VAL	137	O	13.2733	156
GT6	Retaining	1lz0_A	LEU	306	CD1	GLY	272	N	9.77763	156
GT6	Retaining	1lz7_A	LEU	306	CD1	GLY	272	N	9.81338	156
GT6	Retaining	1o7o_A	LEU	320	CD1	GLY	286	N	10.0204	156
GT64	Retaining	1omx_A	MET	249	CE	PHE	219	CD1	4.20908	156
GT6	Retaining	1r7t_A	LEU	306	CD1	GLY	272	N	9.67624	156
GT6	Retaining	1r7u_A	LEU	306	CD1	GLY	272	N	9.69992	156
GT15	Retaining	1s4n_A	HIS	365	ND1	ALA	331	CB	7.5036	156
GT8-LpsGlt	Retaining	1ss9_A	LEU	192	CD2	ILE	159	CD1	6.6991	156
GT6	Retaining	1vzt_A	LEU	320	CD1	GLY	286	N	10.0014	156
GT6	Retaining	1vzu_A	LEU	320	CD1	GLY	286	N	9.88809	156
GT6	Retaining	1wt0_A	LEU	306	CD1	GLY	272	N	9.79572	156
GT27	Retaining	1xhb_A	ILE	323	CD1	ILE	298	CD1	5.56524	156
GT8-Glycogenin	Retaining	1zcu_A	LEU	166	CD2	TYR	138	CB	7.73761	156
GT8-Glycogenin	Retaining	1zcv_A	LEU	166	CD2	TYR	138	CB	7.88793	156
GT8-Glycogenin	Retaining	1zcy_A	LEU	166	CD2	TYR	138	CB	7.93968	156
GT27	Retaining	2d7i_A	ILE	349	CD1	VAL	324	CG2	6.58596	156
GT27	Retaining	2ffu_A	ILE	338	CD1	MET	313	SD	4.21077	156
GT6	Retaining	2i7b_A	LEU	306	CD1	GLY	272	N	10.0922	156
GT6	Retaining	2jck_A	LEU	1320	CD1	GLY	1286	N	10.0539	156
GT6	Retaining	2o1f_A	LEU	306	CD1	GLY	272	N	9.91512	156
GT6	Retaining	2o1g_A	LEU	306	CD1	GLY	272	N	9.64628	156
GT6	Retaining	2pgv_A	LEU	306	CD1	GLY	272	N	9.6468	156
GT6	Retaining	2riz_A	LEU	306	CD1	GLY	272	N	9.49008	156
GT6	Retaining	2rj5_A	LEU	306	CD1	GLY	272	N	9.59803	156
GT6	Retaining	2vs3_A	LEU	320	CD1	GLY	286	N	9.88363	156
GT6	Retaining	2vs4_A	LEU	320	CD1	GLY	286	N	10.0387	156
GT6	Retaining	2vxl_A	LEU	320	CD1	GLY	286	N	9.74389	156
GT6	Retaining	2vxm_A	LEU	320	CD1	GLY	286	N	9.87826	156
GT55	Retaining	2wvk_A	GLU	274	OE2	MET	254	CE	3.54627	156
GT55	Retaining	2wvm_A	GLU	274	OE2	MET	254	CE	3.64435	156
GT88	Retaining	2wzf_A	ILE	453	CG2	SER	300	N	14.2248	156
GT88	Retaining	2wzg_A	ILE	453	CG2	ALA	300	N	14.0051	156
GT6	Retaining	2y7a_A	LEU	306	CD1	GLY	272	N	9.87826	156
GT55	Retaining	2zu7_A	GLU	274	OE2	MSE	254	CE	4.03418	156
GT81	Retaining	3ckj_A	LEU	240	CD2	ALA	220	CB	4.93852	156
GT81	Retaining	3e25_A	LEU	235	CD1	ALA	215	CB	6.79737	156
GT81	Retaining	3f1y_A	ILE	233	CG2	ALA	213	CB	7.64628	156
GT6	Retaining	3i0c_A	LEU	306	CD1	GLY	272	N	9.69179	156
GT6	Retaining	3i0h_A	LEU	306	CD1	GLY	272	N	9.64365	156
GT6	Retaining	3ioh_A	LEU	306	CD1	GLY	272	N	9.54571	156
GT88	Retaining	3jsz_A	ILE	453	CG2	ALA	300	N	13.995	156
GT8-Glycogenin	Retaining	3q4s_A	LEU	167	CD2	TYR	139	CB	7.81064	156
GT8-Glycogenin	Retaining	3rmv_A	LEU	167	CD1	TYR	139	CB	7.73625	156
GT6	Retaining	3sx7_A	LEU	306	CD1	GLY	272	N	9.64108	156
GT8-Glycogenin	Retaining	3t7m_A	LEU	167	CD2	TYR	139	CB	7.58658	156
GT8-LpsGlt	Retaining	3tzt_A	LEU	194	CD1	ILE	161	CG1	7.74735	156
GT8-Glycogenin	Retaining	3usq_A	LEU	166	CD2	TYR	138	CB	7.83684	156
GT8-Glycogenin	Retaining	3usr_A	LEU	166	CD2	TYR	138	CB	7.77589	156
GT8-Glycogenin	Retaining	3v90_A	LEU	166	CD2	TYR	138	CB	7.51867	156
GT62	Retaining	3zf8_A	PHE	368	CZ	VAL	343	CG2	3.82898	156
GT6	Retaining	4ayj_A	ILE	195	CD1	GLY	161	N	9.3135	156
GT6	Retaining	4c2s_A	LEU	306	CD1	GLY	272	N	9.70543	156
GT6	Retaining	4cj8_A	ILE	195	CD1	GLY	161	N	9.50665	156
GT6	Retaining	4fre_A	LEU	306	CD1	GLY	272	N	9.70999	156
GT6	Retaining	4frq_A	LEU	306	CD1	GLY	272	N	9.66475	156
GT6	Retaining	4kc1_A	LEU	306	CD1	GLY	272	N	9.56983	156
GT8-Glycogenin	Retaining	4ueg_A	LEU	169	CD2	PHE	141	CB	7.774	156
GT8-LpsGlt	Retaining	4wlg_A	PHE	333	CZ	LEU	294	CD2	4.74046	156
GT15	Retaining	5a07_A	ARG	388	CD	VAL	354	CG2	5.1284	156
GT6	Retaining	5cmf_X	LEU	306	CD1	GLY	272	N	9.67848	156
GT6	Retaining	5cmg_X	LEU	306	CD1	GLY	272	N	10.0364	156
GT6	Retaining	5cmh_A	LEU	306	CD1	GLY	272	N	9.95913	156
GT6	Retaining	5cmj_A	LEU	306	CD1	GLY	272	N	9.99037	156
GT6	Retaining	5cql_X	LEU	306	CD1	GLY	272	N	9.65102	156
GT6	Retaining	5cqm_X	LEU	306	CD1	GLY	272	N	10.0152	156
GT6	Retaining	5cqo_A	LEU	306	CD1	GLY	272	N	10.0717	156
GT6	Retaining	5cqp_A	LEU	306	CD1	GLY	272	N	9.89459	156
GT8-LpsGlt	Retaining	5gvv_A	LEU	181	CD2	ILE	148	CD1	7.25758	156
GT24	Retaining	5h18_A	PRO	1392	CB	VAL	1356	CG2	9.27954	156
GT24	Retaining	5mu1_A	PRO	1400	CG	VAL	1364	CG2	8.79717	156
GT27	Retaining	5nqa_A	LEU	341	CD2	VAL	316	CG1	7.2295	156
GT45	Retaining	5z8b_A	PHE	171	CZ	PHE	148	N	6.85552	156
GT6	Retaining	6bji_A	LEU	306	CD1	GLY	272	N	9.67632	156
GT6	Retaining	6bjj_A	LEU	306	CD1	GLY	272	N	9.71116	156
GT6	Retaining	6bjk_A	LEU	306	CD1	GLY	272	N	9.56608	156
GT6	Retaining	6bjl_A	LEU	306	CD1	GLY	272	N	9.50945	156
GT6	Retaining	6bjm_A	LEU	306	CD1	GLY	272	N	9.66345	156
GT34	Retaining	6bsu_A	MET	322	CE	ARG	275	N	10.9183	156
GT27	Retaining	6e4q_A	LEU	416	CD1	ILE	391	CD1	4.57787	156
GT27	Retaining	6iwq_A	ILE	419	CD1	ILE	394	CD1	4.66223	156
